# Supplementary material for: Challenges and Limitations in Distributional Cost-Effectiveness Analysis: A Systematic Literature Review
Source: Int J Environ Res Public Health. 2022 Dec 28;20(1):505. doi: 10.3390/ijerph20010505 (PMC9819735; doi:10.3390/ijerph20010505)
Supplement: Supplementary file 1 [file ijerph-20-00505-s001.zip]

Archive with 1 entries (1 files):
- ijerph-2045908-supplementary.pdf
